# Supplementary material for: Picosecond Laser-Ablated Nanoparticles Loaded Filter Paper for SERS-Based Trace Detection of Thiram, 1,3,5-Trinitroperhydro-1,3,5-triazine (RDX), and Nile Blue
Source: Nanomaterials (Basel). 2022 Jun 22;12(13):2150. doi: 10.3390/nano12132150 (PMC9268529; doi:10.3390/nano12132150)
Supplement: Supplementary file 1 [file nanomaterials-12-02150-s001.zip]

Archive with 1 entries (1 files):
- nanomaterials-1755391-supplementary.pdf
